# Supplementary material for: The Resistance Mechanism Governs Physiological Adaptation of Escherichia coli to Growth With Sublethal Concentrations of Carbapenem
Source: Front Microbiol. 2022 Jan 31;12:812544. doi: 10.3389/fmicb.2021.812544 (PMC8841762; doi:10.3389/fmicb.2021.812544)
Supplement: Supplementary file 1 [file Table_1.XLSX]

## Sheet: Caption
TableS1. Differentially expression results (adjusted p-value < 0.05) based on DESeq2 for all SEED subsystems and all shared genes of the two resistance groups grown +/- ertapenem.
Genes upregulated are highlighted as italic fonts.
POR	Categories, Subcategories and Subsystems differentially expressed in POR strains.
POR_Role	Differentially expressed Roles in POR strains.
POR_sharedgenes	Differentially expressed shared genes POR strains.
CARB_all	All susbsystems and shred genes differentially expressed in CARB strains.

## Sheet: POR
Caregory	log2FoldChange	padj
Cell Wall and Capsule	0.167722	0.0155045
Sulfur Metabolism	0.196729	0.0161069
Subcategory
Protein degradation	0.127582	0.0394195
DNA repair	0.190399	0.0490204
Inorganic sulfur assimilation	0.22405	0.027738
Cell Wall and Capsule - no subcategory	0.238886	0.00991879
Protein translocation across cytoplasmic membrane	0.266493	0.0427457
Plant Hormones	0.374058	0.000396248
Protein folding	0.394748	0.00011852
Regulation of virulence	0.780641	2.3702e-06
Protein secretion system, Type VIII (Extracellular nucleation/precipitation pathway, ENP)	-1.78352	0.00615829
Electron accepting reactions	-0.543111	2.3702e-06
Stress Response - no subcategory	-0.381447	0.0311716
Selenoproteins	-0.381393	0.0394195
Sugar alcohols	-0.318495	0.00223334
Organic acids	-0.299291	0.0237538
Fermentation	-0.274413	0.00991879
DNA Metabolism - no subcategory	-0.237992	0.00521396
Fatty Acids, Lipids, and Isoprenoids - no subcategory	-0.237618	0.0394195
Monosaccharides	-0.193187	0.0140684
Subsystem
Stringent Response, (p)ppGpp metabolism	0.180971	0.0231812
Proteolysis in bacteria, ATP-dependent	0.188961	0.025332
tRNA aminoacylation, Ile	0.189264	0.0356419
tRNA aminoacylation, Asp and Asn	0.206224	0.0498928
Lysine Biosynthesis DAP Pathway	0.211779	0.0375468
Lysine Biosynthesis DAP Pathway, GJO scratch	0.211779	0.0375468
UDP-N-acetylmuramate from Fructose-6-phosphate Biosynthesis	0.217777	0.0170199
tRNA aminoacylation, Phe	0.218984	1.63882e-05
Inorganic Sulfur Assimilation	0.219424	0.0375468
DNA topoisomerases, Type I, ATP-independent	0.222138	0.0392391
tRNA aminoacylation, His	0.246062	0.0187363
Twin-arginine translocation system	0.261902	0.0254433
Biogenesis of c-type cytochromes	0.265374	0.000258584
Murein Hydrolases	0.280612	0.0442969
Hfl operon	0.285055	0.000880184
DedA family of inner membrane proteins	0.295081	0.0254433
Metallocarboxypeptidases (EC 3.4.17.-)	0.299252	0.0303504
Ammonia assimilation	0.314728	0.000316339
Siderophore Enterobactin	0.334536	0.0134376
Chorismate: Intermediate for synthesis of Tryptophan, PAPA antibiotics, PABA, 3-hydroxyanthranilate and more.	0.349868	0.000193136
DNA repair, bacterial RecBCD pathway	0.350488	0.00207195
Tryptophan synthesis	0.351731	0.000864374
Protein-L-isoaspartate O-methyltransferase	0.356048	0.0348417
Auxin biosynthesis	0.369416	0.000864374
Lipoprotein sorting system	0.385227	0.00111123
DNA repair, bacterial DinG and relatives	0.411298	0.00662657
Periplasmic disulfide interchange	0.411787	1.63882e-05
tRNA processing	0.436739	0.000708262
DNA repair, bacterial MutL-MutS system	0.440574	0.00066742
Mediator of hyperadherence YidE in Enterobacteria and its conserved region	0.445268	0.0390839
Protein chaperones	0.513569	0.00066742
Glutathione-regulated potassium-efflux system and associated functions	0.515368	0.0005964
Glutamine synthetases	0.534563	0.00111123
Na(+)-translocating NADH-quinone oxidoreductase and rnf-like group of electron transport complexes	0.551953	0.00662657
A conserved operon linked to TyrR and possibly involved in virulence	0.775714	9.82887e-07
Periplasmic Acid Stress Response in Enterobacteria	-2.75609	0.0205222
Curli production	-1.79145	0.00209898
Carbon Starvation	-0.977098	0.000258584
Terminal cytochrome d ubiquinol oxidases	-0.903452	8.19168e-06
Mercuric reductase	-0.860341	0.00952092
Mercury resistance operon	-0.793148	0.0174796
Glutamate dehydrogenases	-0.763417	0.00546329
Phage tail fiber proteins	-0.652615	0.0129412
Unknown sugar utilization (cluster yphABCDEFG)	-0.63818	0.00770074
Terminal cytochrome oxidases	-0.571283	1.63882e-05
Putrescine utilization pathways	-0.565042	0.0081311
Protein deglycation	-0.561797	0.00952092
Deoxyribose and Deoxynucleoside Catabolism	-0.517799	0.000121774
Formate dehydrogenase	-0.504263	0.0169772
Cinnamic Acid Degradation	-0.490255	0.0131393
Tellurite resistance: Chromosomal determinants	-0.484795	0.0231812
L-Arabinose utilization	-0.480506	0.00575014
Fermentations: Lactate	-0.460973	0.0015101
Universal stress protein family	-0.44104	0.00072069
L-fucose utilization temp	-0.43985	0.0131393
Glutaredoxins	-0.437559	0.00770074
L-fucose utilization	-0.435956	0.0143656
Butanol Biosynthesis	-0.426213	0.00543978
D-galactonate catabolism	-0.41247	0.0254433
Lactate utilization	-0.411933	0.0181381
Fermentations: Mixed acid	-0.398363	0.00770074
Selenocysteine metabolism	-0.385866	0.0352528
Inner membrane protein YhjD and conserved cluster involved in LPS biosynthesis	-0.377381	0.0356419
Terminal cytochrome O ubiquinol oxidase	-0.369783	0.00546329
Glycerol and Glycerol-3-phosphate Uptake and Utilization	-0.343652	0.000864374
Adenosyl nucleosidases	-0.342463	0.00770074
Xanthine dehydrogenase subunits	-0.339945	0.0153071
Methylglyoxal Metabolism	-0.327646	0.0290412
Glutathione: Redox cycle	-0.314844	0.0270375
Methylcitrate cycle	-0.300371	0.0480242
Maltose and Maltodextrin Utilization	-0.297195	0.0174796
Propanediol utilization	-0.294308	0.0263694
Transcription initiation, bacterial sigma factors	-0.294162	0.0231812
D-gluconate and ketogluconates metabolism	-0.288385	0.0153071
LysR-family proteins in Salmonella enterica Typhimurium	-0.283582	0.00899468
DNA structural proteins, bacterial	-0.28057	0.00364388
Glutathione: Non-redox reactions	-0.275844	0.01711
Proline Synthesis	-0.247312	0.0174796
Polyhydroxybutyrate metabolism	-0.242276	0.0352384
LysR-family proteins in Escherichia coli	-0.242011	0.0275984
Acetyl-CoA fermentation to Butyrate	-0.241367	0.0365636
Glycerate metabolism	-0.232947	0.0255215
CytR regulation	-0.142391	0.0362871

## Sheet: POR_Role
Role	log2FoldChange	padj
LSU ribosomal protein L31p, zinc-independent	2.8734	1.06442e-10
16 kDa heat shock protein B	1.67623	0.00148504
Sulfate-binding protein Sbp	1.63849	6.7499e-07
HtrA protease/chaperone protein	1.2669	0.000115752
Alpha-ketoglutarate-dependent taurine dioxygenase (EC 1.14.11.17)	1.04379	0.0238096
L-serine dehydratase, alpha subunit (EC 4.3.1.17)	0.996417	0.000206601
L-serine dehydratase, beta subunit (EC 4.3.1.17)	0.996417	0.000206601
DedA family inner membrane protein YqjA	0.932056	0.000518521
Serine transporter	0.930609	0.0249183
LSU ribosomal protein L31p	0.856097	0.00674411
LSU ribosomal protein L31p, zinc-dependent	0.856097	0.00674411
Coproporphyrinogen III oxidase, aerobic (EC 1.3.3.3)	0.82301	1.49828e-08
16 kDa heat shock protein A	0.815348	0.00374867
Conserved protein YcjX with nucleoside triphosphate hydrolase domain	0.803108	1.64623e-05
Transcription elongation factor GreB	0.769544	0.00893641
Periplasmic thiol:disulfide interchange protein DsbA	0.757468	1.33886e-07
Membrane protein YcjF	0.707611	2.12297e-08
Lipoprotein releasing system transmembrane protein LolC	0.685921	3.27651e-07
Chaperone protein DnaK	0.675263	7.44281e-05
Glucans biosynthesis protein D precursor	0.67137	6.39315e-05
Electron transport complex protein RnfC	0.665937	0.000275619
Acetaldehyde dehydrogenase, acetylating, (EC 1.2.1.10) in gene cluster for degradation of phenols, cresols, catechol	0.648355	0.0385701
Ferric enterobactin transport system permease protein FepD (TC 3.A.1.14.2)	0.63518	9.13964e-05
ATP-dependent hsl protease ATP-binding subunit HslU	0.627715	3.54481e-06
Glutathione-regulated potassium-efflux system protein KefB	0.612663	4.93576e-08
Chaperone protein HtpG	0.611507	0.00630089
Malate:quinone oxidoreductase (EC 1.1.5.4)	0.59784	0.0208329
DNA mismatch repair protein MutL	0.522418	0.000882909
Glutamine synthetase type I (EC 6.3.1.2)	0.521167	0.00304044
Copper homeostasis protein CutE	0.515479	0.0100665
Thiol:disulfide interchange protein DsbC	0.512064	0.00630089
tRNA dimethylallyltransferase (EC 2.5.1.75)	0.508146	0.0021282
Ferric hydroxamate ABC transporter (TC 3.A.1.14.3), periplasmic substrate binding protein FhuD	0.505452	0.0228655
Enterobactin esterase	0.486319	0.0405769
Ferric enterobactin transport system permease protein FepG (TC 3.A.1.14.2)	0.484946	0.000574852
FKBP-type peptidyl-prolyl cis-trans isomerase FkpA precursor (EC 5.2.1.8)	0.483808	0.0409683
Glutathione-regulated potassium-efflux system ancillary protein KefG	0.481527	0.0135639
Transcription accessory protein (S1 RNA-binding domain)	0.480997	0.000623281
Protease III precursor (EC 3.4.24.55)	0.479757	0.0256704
ATP-dependent protease La (EC 3.4.21.53) Type I	0.471316	4.93576e-08
Apo-aryl carrier domain of EntB	0.467957	0.00875129
Isochorismatase (EC 3.3.2.1) [enterobactin] siderophore	0.467957	0.00875129
Isochorismatase (EC 3.3.2.1) of siderophore biosynthesis	0.467957	0.00875129
Phosphoribosyl-AMP cyclohydrolase (EC 3.5.4.19)	0.467633	0.0355564
Phosphoribosyl-ATP pyrophosphatase (EC 3.6.1.31)	0.467633	0.0355564
ATP-dependent helicase DinG/Rad3	0.466782	0.0192643
2,3-dihydroxybenzoate-AMP ligase (EC 2.7.7.58) [enterobactin] siderophore	0.459102	0.0337963
Chaperone protein DnaJ	0.454662	0.00684763
Citrate synthase (si) (EC 2.3.3.1)	0.44232	0.0107049
Peptidyl-prolyl cis-trans isomerase PpiA precursor (EC 5.2.1.8)	0.439855	0.0107049
DNA recombination and repair protein RecF	0.438893	0.00957737
Glucosamine-1-phosphate N-acetyltransferase (EC 2.3.1.157)	0.4347	0.0107049
N-acetylglucosamine-1-phosphate uridyltransferase (EC 2.7.7.23)	0.4347	0.0107049
5-methyltetrahydropteroyltriglutamate--homocysteine methyltransferase (EC 2.1.1.14)	0.42976	0.0238448
Anthranilate phosphoribosyltransferase (EC 2.4.2.18)	0.42695	0.00221123
Anthranilate synthase, amidotransferase component (EC 4.1.3.27)	0.42695	0.00221123
Anthranilate synthase, aminase component (EC 4.1.3.27)	0.425693	0.00854558
Electron transport complex protein RnfG	0.424524	0.00875129
tRNA (guanosine(18)-2'-O)-methyltransferase (EC 2.1.1.34)	0.424172	0.0439001
Indole-3-glycerol phosphate synthase (EC 4.1.1.48)	0.423998	3.62897e-05
Phosphoribosylanthranilate isomerase (EC 5.3.1.24)	0.423998	3.62897e-05
Heat shock protein GrpE	0.420677	0.0244705
Sensory histidine kinase in two-component regulatory system with RstA	0.416041	0.0355733
Ferric hydroxamate ABC transporter (TC 3.A.1.14.3), permease component FhuB	0.409605	0.000622879
DNA repair protein RadA	0.402239	0.0289743
Phosphoribosylformimino-5-aminoimidazole carboxamide ribotide isomerase (EC 5.3.1.16)	0.400182	0.0437677
Inosine-guanosine kinase (EC 2.7.1.73)	0.396077	0.0448578
2-C-methyl-D-erythritol 4-phosphate cytidylyltransferase (EC 2.7.7.60)	0.39455	0.00304044
Phenylalanyl-tRNA synthetase alpha chain (EC 6.1.1.20)	0.392176	0.000152003
Peptide chain release factor 1	0.376473	0.0118782
Sulfate transport system permease protein CysT	0.375103	0.0241981
Exodeoxyribonuclease V beta chain (EC 3.1.11.5)	0.373206	4.44831e-05
Deoxyribonuclease TatD	0.362983	0.0244705
Phosphoserine phosphatase (EC 3.1.3.3)	0.356869	0.00416401
DinG family ATP-dependent helicase YoaA	0.353214	0.0118758
Glycolate dehydrogenase (EC 1.1.99.14), FAD-binding subunit GlcE	0.352667	0.034233
Exodeoxyribonuclease V gamma chain (EC 3.1.11.5)	0.345291	0.000317596
Spermidine N1-acetyltransferase (EC 2.3.1.57)	0.344976	0.0462292
Protein-L-isoaspartate O-methyltransferase (EC 2.1.1.77)	0.343112	0.0409683
Glycolate dehydrogenase (EC 1.1.99.14), subunit GlcD	0.337983	0.0355733
Isochorismate synthase (EC 5.4.4.2) [enterobactin] siderophore	0.332112	0.0361188
Isochorismate synthase (EC 5.4.4.2) of siderophore biosynthesis	0.332112	0.0361188
Cystathionine gamma-synthase (EC 2.5.1.48)	0.329072	0.0228655
Sulfite reductase [NADPH] flavoprotein alpha-component (EC 1.8.1.2)	0.328855	0.0100665
Sulfate adenylyltransferase subunit 2 (EC 2.7.7.4)	0.324597	0.000106302
HflK protein	0.320335	0.000194479
Tryptophan synthase beta chain (EC 4.2.1.20)	0.318073	0.0324727
D-alanyl-D-alanine carboxypeptidase (EC 3.4.16.4)	0.312332	0.0354322
Glutamate synthase [NADPH] small chain (EC 1.4.1.13)	0.311608	0.00327581
Glutamate synthase [NADPH] large chain (EC 1.4.1.13)	0.307403	0.00416401
DNA mismatch repair protein MutS	0.307147	0.0032933
Exoribonuclease II (EC 3.1.13.1)	0.303623	0.0361188
Thymidylate synthase (EC 2.1.1.45)	0.299512	0.00630089
DNA-cytosine methyltransferase (EC 2.1.1.37)	0.28712	9.13964e-05
Thiosulfate sulfurtransferase GlpE (EC 2.8.1.1)	0.283296	0.0484375
Transcription-repair coupling factor	0.270835	0.0355564
D-erythrose-4-phosphate dehydrogenase (EC 1.2.1.72)	0.2675	0.0172139
Sulfate and thiosulfate binding protein CysP	0.266598	0.0324092
HflC protein	0.257367	0.0133709
DNA topoisomerase I (EC 5.99.1.2)	0.256713	0.00909572
Chaperone protein HscA	0.255181	0.00312909
Copper sensory histidine kinase CpxA	0.249216	0.0280704
Peptide chain release factor 3	0.240687	0.0445118
Histidyl-tRNA synthetase (EC 6.1.1.21)	0.232761	0.0306024
DNA gyrase subunit B (EC 5.99.1.3)	0.184443	0.0472458
UDP-N-acetylglucosamine 1-carboxyvinyltransferase (EC 2.5.1.7)	0.181575	0.0192643
Phenylalanyl-tRNA synthetase beta chain (EC 6.1.1.20)	0.165282	0.000189984
Transcriptional activator GadE	-3.22359	0.00988466
Membrane transporter HdeD, H-NS repressed	-2.79994	0.0342045
Chaperone HdeA	-2.76712	0.0188666
Transcriptional regulator CsgD for 2nd curli operon	-2.05509	0.0244705
Curli production assembly/transport component CsgG	-1.65453	0.0021282
Major curlin subunit precursor CsgA	-1.59386	0.0355733
Acetate permease ActP (cation/acetate symporter)	-1.38392	7.1654e-12
Stationary-phase-induced ribosome-associated protein	-1.22535	0.00719459
Aldehyde dehydrogenase B (EC 1.2.1.22)	-1.21808	3.16779e-05
Glucose dehydrogenase, PQQ-dependent (EC 1.1.5.2)	-1.14952	0.0112333
Carbon starvation protein A	-1.1474	0.0041121
Aquaporin Z	-1.11453	0.0102876
Glycerol-3-phosphate ABC transporter, permease protein UgpE (TC 3.A.1.1.3)	-1.08528	4.62165e-06
2-methylcitrate dehydratase (EC 4.2.1.79)	-1.03544	0.0112333
Nicotinamidase family protein YcaC	-0.977576	0.0243484
Glycerol-3-phosphate ABC transporter, permease protein UgpA (TC 3.A.1.1.3)	-0.969588	0.000622879
Universal stress protein F	-0.961092	3.03897e-16
Cytochrome d ubiquinol oxidase subunit I (EC 1.10.3.-)	-0.929891	3.54481e-06
Inner membrane protein YphA	-0.906597	0.0228655
Cytochrome d ubiquinol oxidase subunit II (EC 1.10.3.-)	-0.900004	3.40952e-05
Fucose permease	-0.881833	0.00248139
Malate synthase (EC 2.3.3.9)	-0.8788	9.31227e-08
Mercuric ion reductase (EC 1.16.1.1)	-0.873444	0.00221123
PF00070 family, FAD-dependent NAD(P)-disulphide oxidoreductase	-0.873444	0.00221123
Putative Dihydrolipoamide dehydrogenase (EC 1.8.1.4)	-0.873444	0.00221123
Cytidine deaminase (EC 3.5.4.5)	-0.839256	0.000348899
Gamma-glutamyltranspeptidase (EC 2.3.2.2)	-0.838235	0.0342045
Methylisocitrate lyase (EC 4.1.3.30)	-0.826735	0.0381134
Alpha,alpha-trehalose-phosphate synthase [UDP-forming] (EC 2.4.1.15)	-0.826105	0.0355564
Thymidine phosphorylase (EC 2.4.2.4)	-0.821481	4.44831e-05
2-methylcitrate synthase (EC 2.3.3.5)	-0.816421	0.0107049
Propionate--CoA ligase (EC 6.2.1.17)	-0.814522	0.0313117
Putrescine aminotransferase (EC 2.6.1.82)	-0.797221	0.0112333
Sigma factor RpoE negative regulatory protein RseA	-0.796375	0.00630089
Isocitrate lyase (EC 4.1.3.1)	-0.791821	0.000138108
D-galactarate dehydratase (EC 4.2.1.42)	-0.790915	4.44831e-05
Glutaredoxin 2	-0.778209	0.00187343
NADP-specific glutamate dehydrogenase (EC 1.4.1.4)	-0.77702	0.00684763
Hexuronate transporter	-0.772093	9.59607e-11
Uncharacterized protein YhjG	-0.760318	0.0215013
Ribonucleotide reductase of class III (anaerobic), large subunit (EC 1.17.4.2)	-0.751339	0.0179952
Glycerol-3-phosphate ABC transporter, ATP-binding protein UgpC (TC 3.A.1.1.3)	-0.7361	0.000585179
Glycolate permease	-0.734173	0.000458235
Na+/H+ antiporter NhaA type	-0.712956	0.0123436
Phage tail fiber protein	-0.704928	0.0212096
Uridine phosphorylase (EC 2.4.2.3)	-0.702303	0.000116665
Isocitrate dehydrogenase phosphatase (EC 2.7.11.5)/kinase (EC 3.1.3.-)	-0.697079	0.000206601
Phosphopentomutase (EC 5.4.2.7)	-0.686116	0.000206601
Transcriptional activator of maltose regulon, MalT	-0.674466	0.000152003
4-aminobutyraldehyde dehydrogenase (EC 1.2.1.19)	-0.650283	0.0244705
L-arabinose isomerase (EC 5.3.1.4)	-0.648233	0.00510092
Universal stress protein D	-0.646656	0.0147569
Formate dehydrogenase O gamma subunit (EC 1.2.1.2)	-0.634209	0.00630089
Cytoplasmic alpha-amylase (EC 3.2.1.1)	-0.633728	0.0439001
Ribulokinase (EC 2.7.1.16)	-0.633683	0.0200978
Osmoprotectant ABC transporter binding protein YehZ	-0.62385	0.00471854
DNA-binding protein HU-beta	-0.621097	4.44831e-05
Galactonate dehydratase (EC 4.2.1.6)	-0.616589	0.0184942
Glycerol uptake facilitator protein	-0.609729	0.0210163
Uncharacterized membrane lipoprotein clustered with tellurite resistance proteins TehA/TehB	-0.598519	0.0227161
Acetaldehyde dehydrogenase (EC 1.2.1.10)	-0.595506	0.0439001
Maltoporin (maltose/maltodextrin high-affinity receptor, phage lambda receptor protein)	-0.585038	0.0113013
Ribulosamine/erythrulosamine 3-kinase potentially involved in protein deglycation	-0.575103	0.0116894
Formate dehydrogenase O beta subunit (EC 1.2.1.2)	-0.574756	0.0074007
Aconitate hydratase (EC 4.2.1.3)	-0.573313	0.00262481
Glycerol kinase (EC 2.7.1.30)	-0.55894	0.00327581
6-phosphogluconolactonase (EC 3.1.1.31)	-0.55631	0.0237325
Na+ dependent nucleoside transporter NupC	-0.532828	0.00116456
L-lactate permease	-0.524268	0.000902877
Glucosamine-6-phosphate deaminase (EC 3.5.99.6)	-0.50403	0.0116894
Xanthine and CO dehydrogenases maturation factor, XdhC/CoxF family	-0.503196	0.0289094
Formate dehydrogenase O alpha subunit (EC 1.2.1.2)	-0.492587	0.0409683
selenocysteine-containing	-0.492587	0.0409683
Uncharacterized GST-like protein yghU associated with glutathionylspermidine synthetase/amidase	-0.465588	0.00346686
Adenine deaminase (EC 3.5.4.2)	-0.451681	0.00416401
Sigma factor RpoE negative regulatory protein RseB precursor	-0.450366	0.0462292
Cytochrome O ubiquinol oxidase subunit III (EC 1.10.3.-)	-0.44523	0.000654042
S-adenosylmethionine synthetase (EC 2.5.1.6)	-0.444277	0.00373087
Purine nucleoside phosphorylase (EC 2.4.2.1)	-0.440997	0.00248286
Deoxyribose-phosphate aldolase (EC 4.1.2.4)	-0.435542	0.00733587
Universal stress protein A	-0.429574	0.000152003
Alkaline phosphatase (EC 3.1.3.1)	-0.429	0.00116456
Xanthine dehydrogenase, molybdenum binding subunit (EC 1.17.1.4)	-0.416138	0.0107049
RNA polymerase sigma factor RpoS	-0.407331	0.0457872
Cytochrome O ubiquinol oxidase subunit II (EC 1.10.3.-)	-0.403398	0.00156515
L-fucose operon activator	-0.401809	0.026939
Aromatic amino acid transport protein AroP	-0.38557	0.0340263
D-lactate dehydrogenase (EC 1.1.1.28)	-0.384239	0.0306024
Cytochrome O ubiquinol oxidase subunit I (EC 1.10.3.-)	-0.381432	0.0100278
D-serine/D-alanine/glycine transporter	-0.380265	0.0191307
Leucine-responsive regulatory protein, regulator for leucine (or lrp) regulon and high-affinity branched-chain amino acid transport system	-0.373352	0.00248139
Acetate kinase (EC 2.7.2.1)	-0.35561	0.008391
Propionate kinase (EC 2.7.2.15)	-0.35561	0.008391
FolM Alternative dihydrofolate reductase 1	-0.351369	0.0439001
Outer membrane protein H precursor	-0.339417	0.0107049
Xylose isomerase (EC 5.3.1.5)	-0.336774	0.0491836
Mgl repressor and galactose ultrainduction factor GalS, HTH-type transcriptional regulator	-0.32233	0.00221123
Phosphate acetyltransferase (EC 2.3.1.8)	-0.313927	0.0306379
Fumarate and nitrate reduction regulatory protein	-0.245763	0.0377676
Inosine-5'-monophosphate dehydrogenase (EC 1.1.1.205)	-0.240877	0.0354322
Ribonuclease E inhibitor RraA	-0.237587	0.0439001
ATP synthase F0 sector subunit a (EC 3.6.3.14)	-0.233121	0.0215013
Cyclic AMP receptor protein	-0.196933	0.0238096

## Sheet: POR_sharedgenes
Gene_ID	log2FoldChange	padj	Category	Subcategory	Subsystem	Role
fig|562.77008.peg.3550	2.94335	6.30493e-16	Protein Metabolism	Protein biosynthesis	Ribosome LSU bacterial	LSU ribosomal protein L36p
fig|562.77008.peg.3551	2.87871	7.33242e-07	Protein Metabolism	Protein biosynthesis	Ribosome LSU bacterial	LSU ribosomal protein L31p
fig|562.77008.peg.4910	2.70208	4.34433e-16	NA	NA	NA	NA
fig|562.77008.peg.804	2.64957	1.4291e-06	NA	NA	NA	NA
fig|562.77008.peg.832	1.98967	0.000442335	NA	NA	NA	NA
fig|562.77008.peg.2407	1.96517	1.16267e-10	NA	NA	NA	NA
fig|562.77008.peg.2773	1.95247	9.63233e-05	NA	NA	NA	NA
fig|562.77008.peg.2516	1.83563	5.42295e-13	NA	NA	NA	NA
fig|562.77008.peg.3615	1.7983	0.000500375	NA	NA	NA	NA
fig|562.77008.peg.355	1.67924	0.000127638	Virulence, Disease and Defense	Adhesion	Mediator of hyperadherence YidE in Enterobacteria and its conserved region	16 kDa heat shock protein B
fig|562.77008.peg.92	1.64341	2.28858e-08	Sulfur Metabolism	Inorganic sulfur assimilation	Inorganic Sulfur Assimilation	Sulfate-binding protein Sbp
fig|562.77008.peg.506	1.6082	8.80279e-09	NA	NA	NA	NA
fig|562.77008.peg.2774	1.6009	0.0207848	NA	NA	NA	NA
fig|562.77008.peg.4341	1.59069	1.26468e-06	NA	NA	NA	NA
fig|562.77008.peg.2663	1.55576	0.00554736	NA	NA	NA	NA
fig|562.77008.peg.2772	1.47796	0.00127609	NA	NA	NA	NA
fig|562.77008.peg.2778	1.44872	0.00175326	NA	NA	NA	NA
fig|562.77008.peg.2162	1.43922	7.16439e-05	Cell Wall and Capsule	Cell Wall and Capsule - no subcategory	Murein Hydrolases	D-alanyl-D-alanine carboxypeptidase (EC 3.4.16.4)
fig|562.77008.peg.4825	1.41547	0.0103184	NA	NA	NA	NA
fig|562.77008.peg.4161	1.41498	0.0372389	NA	NA	NA	NA
fig|562.77008.peg.136	1.41147	3.10488e-11	NA	NA	NA	NA
fig|562.77008.peg.1907	1.40838	3.94184e-07	NA	NA	NA	NA
fig|562.77008.peg.4866	1.3269	3.64431e-05	NA	NA	NA	NA
fig|562.77008.peg.4967	1.29943	0.0169451	NA	NA	NA	NA
fig|562.77008.peg.3381	1.27186	6.62265e-05	Stress Response	Periplasmic Stress	Periplasmic Stress Response	HtrA protease/chaperone protein
fig|562.77008.peg.2666	1.26851	0.000343555	NA	NA	NA	NA
fig|562.77008.peg.4159	1.24605	0.0317917	NA	NA	NA	NA
fig|562.77008.peg.4823	1.22855	0.0279614	NA	NA	NA	NA
fig|562.77008.peg.4824	1.20195	0.0381764	NA	NA	NA	NA
fig|562.77008.peg.2662	1.16651	1.03995e-06	NA	NA	NA	NA
fig|562.77008.peg.2441	1.13656	9.12768e-05	Amino Acids and Derivatives	Alanine, serine, and glycine	Glycine and Serine Utilization	L-serine dehydratase, alpha subunit (EC 4.3.1.17)
fig|562.77008.peg.3618	1.05152	0.00808795	Sulfur Metabolism	Organic sulfur assimilation	Alkanesulfonate assimilation	Alpha-ketoglutarate-dependent taurine dioxygenase (EC 1.14.11.17)
fig|562.77008.peg.1715	1.03878	8.45056e-06	NA	NA	NA	NA
fig|562.77008.peg.2531	0.998513	0.0432189	NA	NA	NA	NA
fig|562.77008.peg.2492	0.965987	1.94994e-06	NA	NA	NA	NA
fig|562.77008.peg.4032	0.95298	0.000878154	NA	NA	NA	NA
fig|562.77008.peg.1905	0.941565	0.0279793	Cell Wall and Capsule	Gram-Negative cell wall components	Lipid A-Ara4N pathway ( Polymyxin resistance )	Polymyxin resistance protein PmrG
fig|562.77008.peg.1330	0.938987	0.0087028	Amino Acids and Derivatives	Alanine, serine, and glycine	Glycine and Serine Utilization	Serine transporter
fig|562.77008.peg.971	0.936774	0.000283506	Miscellaneous	Miscellaneous - no subcategory	DedA family of inner membrane proteins	DedA family inner membrane protein YqjA
fig|562.77008.peg.1777	0.924888	4.35472e-06	NA	NA	NA	NA
fig|562.77008.peg.2194	0.919166	0.000482873	NA	NA	NA	NA
fig|562.77008.peg.970	0.906476	3.86139e-05	NA	NA	NA	NA
fig|562.77008.peg.2051	0.893052	0.000374161	NA	NA	NA	NA
fig|562.77008.peg.2370	0.85707	0.000640063	NA	NA	NA	NA
fig|562.77008.peg.4344	0.856719	1.42085e-05	NA	NA	NA	NA
fig|562.77008.peg.4961	0.852226	1.75735e-08	NA	NA	NA	NA
fig|562.77008.peg.3625	0.836579	0.000835455	NA	NA	NA	NA
fig|562.77008.peg.902	0.835214	0.000344069	NA	NA	NA	NA
fig|562.77008.peg.1740	0.828835	1.66124e-07	Cofactors, Vitamins, Prosthetic Groups, Pigments	Tetrapyrroles	Heme and Siroheme Biosynthesis	Coproporphyrinogen III oxidase, aerobic (EC 1.3.3.3)
fig|562.77008.peg.354	0.820587	0.00192716	Virulence, Disease and Defense	Adhesion	Mediator of hyperadherence YidE in Enterobacteria and its conserved region	16 kDa heat shock protein A
fig|562.77008.peg.91	0.814839	0.010244	NA	NA	NA	NA
fig|562.77008.peg.4538	0.809182	2.11185e-05	Regulation and Cell signaling	Regulation of virulence	A conserved operon linked to TyrR and possibly involved in virulence	Conserved protein YcjX with nucleoside triphosphate hydrolase domain
fig|562.77008.peg.1152	0.808785	0.0294888	NA	NA	NA	NA
fig|562.77008.peg.374	0.803978	7.62364e-05	NA	NA	NA	NA
fig|562.77008.peg.1469	0.803811	0.0220265	NA	NA	NA	NA
fig|562.77008.peg.1329	0.788379	0.0106523	Amino Acids and Derivatives	Alanine, serine, and glycine	Glycine and Serine Utilization	L-serine dehydratase, alpha subunit (EC 4.3.1.17)
fig|562.77008.peg.3862	0.775996	1.42085e-05	NA	NA	NA	NA
fig|562.77008.peg.666	0.774766	0.0035103	RNA Metabolism	Transcription	Transcription factors bacterial	Transcription elongation factor GreB
fig|562.77008.peg.3677	0.770232	0.000676328	NA	NA	NA	NA
fig|562.77008.peg.201	0.76328	1.82583e-06	Protein Metabolism	Protein folding	Periplasmic disulfide interchange	Periplasmic thiol:disulfide interchange protein DsbA
fig|562.77008.peg.413	0.762699	0.000139421	NA	NA	NA	NA
fig|562.77008.peg.2618	0.761067	0.00191609	NA	NA	NA	NA
fig|562.77008.peg.2628	0.761014	0.00920222	NA	NA	NA	NA
fig|562.77008.peg.202	0.759603	0.000108776	NA	NA	NA	NA
fig|562.77008.peg.3627	0.757189	0.00102754	NA	NA	NA	NA
fig|562.77008.peg.2831	0.738961	0.00169772	NA	NA	NA	NA
fig|562.77008.peg.4051	0.738312	0.0364633	NA	NA	NA	NA
fig|562.77008.peg.1741	0.735268	0.0023285	Cell Wall and Capsule	Cell Wall and Capsule - no subcategory	Murein Hydrolases	N-acetylmuramoyl-L-alanine amidase (EC 3.5.1.28)
fig|562.77008.peg.2464	0.719891	0.0177837	NA	NA	NA	NA
fig|562.77008.peg.4539	0.71357	3.17617e-06	Regulation and Cell signaling	Regulation of virulence	A conserved operon linked to TyrR and possibly involved in virulence	Membrane protein YcjF
fig|562.77008.peg.3746	0.711226	0.000147974	NA	NA	NA	NA
fig|562.77008.peg.4299	0.69867	0.00732012	NA	NA	NA	NA
fig|562.77008.peg.4347	0.692359	2.3332e-05	Cell Wall and Capsule	Gram-Negative cell wall components	Lipoprotein sorting system	Lipoprotein releasing system transmembrane protein LolC
fig|562.77008.peg.4146	0.685795	0.00785855	NA	NA	NA	NA
fig|562.77008.peg.3227	0.680896	0.00035485	Protein Metabolism	Protein folding	Protein chaperones	Chaperone protein DnaK
fig|562.77008.peg.4924	0.67685	0.000548308	Stress Response	Osmotic stress	Synthesis of osmoregulated periplasmic glucans	Glucans biosynthesis protein D precursor
fig|562.77008.peg.3301	0.672886	0.000398268	NA	NA	NA	NA
fig|562.77008.peg.3747	0.672085	1.64678e-08	NA	NA	NA	NA
fig|562.77008.peg.2634	0.671491	0.00072117	Respiration	Electron donating reactions	Na(+)-translocating NADH-quinone oxidoreductase and rnf-like group of electron transport complexes	Electron transport complex protein RnfC
fig|562.77008.peg.2425	0.654145	0.0117193	NA	NA	NA	NA
fig|562.77008.peg.2379	0.653382	1.84096e-05	NA	NA	NA	NA
fig|562.77008.peg.3604	0.653193	0.0375232	Metabolism of Aromatic Compounds	Metabolism of central aromatic intermediates	Central meta-cleavage pathway of aromatic compound degradation	Acetaldehyde dehydrogenase, acetylating, (EC 1.2.1.10) in gene cluster for degradation of phenols, cresols, catechol
fig|562.77008.peg.1582	0.652241	0.00100406	NA	NA	NA	NA
fig|562.77008.peg.4015	0.645577	0.0087028	NA	NA	NA	NA
fig|562.77008.peg.3816	0.641452	0.000343555	Iron acquisition and metabolism	Siderophores	Siderophore Enterobactin	Ferric enterobactin transport system permease protein FepD (TC 3.A.1.14.2)
fig|562.77008.peg.2633	0.633698	0.0400444	Respiration	Electron donating reactions	Na(+)-translocating NADH-quinone oxidoreductase and rnf-like group of electron transport complexes	Electron transport complex protein RnfD
fig|562.77008.peg.78	0.633682	6.78773e-05	Protein Metabolism	Protein degradation	Proteolysis in bacteria, ATP-dependent	ATP-dependent hsl protease ATP-binding subunit HslU
fig|562.77008.peg.2378	0.627085	8.79474e-05	NA	NA	NA	NA
fig|562.77008.peg.724	0.619204	6.99335e-06	Potassium metabolism	Potassium metabolism - no subcategory	Glutathione-regulated potassium-efflux system and associated functions	Glutathione-regulated potassium-efflux system protein KefB
fig|562.77008.peg.3724	0.616663	0.00909408	Protein Metabolism	Protein folding	Protein chaperones	Chaperone protein HtpG
fig|562.77008.peg.4893	0.608603	0.0174285	NA	NA	NA	NA
fig|562.77008.peg.3858	0.607684	0.0066417	Cell Wall and Capsule	Cell Wall and Capsule - no subcategory	Murein Hydrolases	D-alanyl-D-alanine carboxypeptidase (EC 3.4.16.4)
fig|562.77008.peg.2898	0.607245	0.0113141	NA	NA	NA	NA
fig|562.77008.peg.2770	0.605342	0.017809	Amino Acids and Derivatives	Lysine, threonine, methionine, and cysteine	Lysine Biosynthesis DAP Pathway	Aspartokinase (EC 2.7.2.4)
fig|562.77008.peg.2270	0.604357	0.0308808	NA	NA	NA	NA
fig|562.77008.peg.2870	0.6042	0.043254	NA	NA	NA	NA
fig|562.77008.peg.1946	0.60262	0.012986	Carbohydrates	Central carbohydrate metabolism	TCA Cycle	Malate:quinone oxidoreductase (EC 1.1.5.4)
fig|562.77008.peg.4510	0.602115	0.000673638	NA	NA	NA	NA
fig|562.77008.peg.512	0.599058	0.0321925	NA	NA	NA	NA
fig|562.77008.peg.2899	0.587347	0.00483854	NA	NA	NA	NA
fig|562.77008.peg.1458	0.57956	8.94653e-06	NA	NA	NA	NA
fig|562.77008.peg.375	0.574313	0.0211369	NA	NA	NA	NA
fig|562.77008.peg.3651	0.573089	0.0341102	NA	NA	NA	NA
fig|562.77008.peg.1575	0.571658	0.0152871	NA	NA	NA	NA
fig|562.77008.peg.1457	0.571604	0.0313803	NA	NA	NA	NA
fig|562.77008.peg.825	0.571259	0.00127609	NA	NA	NA	NA
fig|562.77008.peg.4197	0.562996	0.00214263	NA	NA	NA	NA
fig|562.77008.peg.4509	0.560827	0.000908993	NA	NA	NA	NA
fig|562.77008.peg.4894	0.559236	0.00443095	NA	NA	NA	NA
fig|562.77008.peg.4285	0.553667	0.00959697	NA	NA	NA	NA
fig|562.77008.peg.3863	0.552992	0.00976352	NA	NA	NA	NA
fig|562.77008.peg.1312	0.550036	0.00446562	Cell Wall and Capsule	Cell Wall and Capsule - no subcategory	Murein Hydrolases	N-acetylmuramoyl-L-alanine amidase (EC 3.5.1.28)
fig|562.77008.peg.2794	0.544642	0.0121844	NA	NA	NA	NA
fig|562.77008.peg.2032	0.530215	0.00939065	NA	NA	NA	NA
fig|562.77008.peg.3300	0.530175	0.0147534	NA	NA	NA	NA
fig|562.77008.peg.2923	0.5282	0.00209892	DNA Metabolism	DNA repair	DNA repair, bacterial MutL-MutS system	DNA mismatch repair protein MutL
fig|562.77008.peg.185	0.526959	0.0103522	Amino Acids and Derivatives	Glutamine, glutamate, aspartate, asparagine; ammonia assimilation	Glutamine synthetases	Glutamine synthetase type I (EC 6.3.1.2)
fig|562.77008.peg.77	0.526144	0.00701322	NA	NA	NA	NA
fig|562.77008.peg.3745	0.521915	0.0244446	NA	NA	NA	NA
fig|562.77008.peg.3885	0.521571	0.01206	Virulence, Disease and Defense	Resistance to antibiotics and toxic compounds	Copper homeostasis: copper tolerance	Copper homeostasis protein CutE
fig|562.77008.peg.821	0.518017	0.029827	NA	NA	NA	NA
fig|562.77008.peg.4511	0.516394	0.000476928	NA	NA	NA	NA
fig|562.77008.peg.187	0.516127	0.00418028	NA	NA	NA	NA
fig|562.77008.peg.2924	0.514057	0.00639136	RNA Metabolism	RNA processing and modification	tRNA processing	tRNA dimethylallyltransferase (EC 2.5.1.75)
fig|562.77008.peg.3372	0.510714	0.0280991	Iron acquisition and metabolism	Siderophores	Siderophore Aerobactin	Ferric hydroxamate ABC transporter (TC 3.A.1.14.3), periplasmic substrate binding protein FhuD
fig|562.77008.peg.4911	0.508622	0.00793574	NA	NA	NA	NA
fig|562.77008.peg.2548	0.506362	0.00939065	NA	NA	NA	NA
fig|562.77008.peg.3933	0.501873	0.0417546	NA	NA	NA	NA
fig|562.77008.peg.3810	0.492344	0.0309248	Iron acquisition and metabolism	Siderophores	Siderophore Enterobactin	Enterobactin esterase
fig|562.77008.peg.3815	0.489834	0.00446562	Iron acquisition and metabolism	Siderophores	Siderophore Enterobactin	Ferric enterobactin transport system permease protein FepG (TC 3.A.1.14.2)
fig|562.77008.peg.665	0.486439	0.00335062	RNA Metabolism	Transcription	Transcription factors bacterial	Transcription accessory protein (S1 RNA-binding domain)
fig|562.77008.peg.723	0.48535	0.0128926	Potassium metabolism	Potassium metabolism - no subcategory	Glutathione-regulated potassium-efflux system and associated functions	Glutathione-regulated potassium-efflux system ancillary protein KefG
fig|562.77008.peg.1308	0.484793	0.0364633	DNA Metabolism	DNA repair	DNA repair, bacterial RecBCD pathway	Protease III precursor (EC 3.4.24.55)
fig|562.77008.peg.3690	0.477011	0.000509238	Protein Metabolism	Protein degradation	Proteolysis in bacteria, ATP-dependent	ATP-dependent protease La (EC 3.4.21.53) Type I
fig|562.77008.peg.4078	0.476228	0.0236278	NA	NA	NA	NA
fig|562.77008.peg.3821	0.473486	0.0131675	Amino Acids and Derivatives	Aromatic amino acids and derivatives	Chorismate: Intermediate for synthesis of Tryptophan, PAPA antibiotics, PABA, 3-hydroxyanthranilate and more.	Isochorismatase (EC 3.3.2.1) of siderophore biosynthesis
fig|562.77008.peg.2145	0.472892	0.0448451	Amino Acids and Derivatives	Histidine Metabolism	Histidine Biosynthesis	Phosphoribosyl-AMP cyclohydrolase (EC 3.5.4.19)
fig|562.77008.peg.3941	0.47154	0.0390258	NA	NA	NA	NA
fig|562.77008.peg.598	0.467323	0.00456642	NA	NA	NA	NA
fig|562.77008.peg.3228	0.464715	0.0145724	Protein Metabolism	Protein folding	Protein chaperones	Chaperone protein DnaJ
fig|562.77008.peg.3820	0.464439	0.0313803	Iron acquisition and metabolism	Siderophores	Siderophore Enterobactin	2,3-dihydroxybenzoate-AMP ligase (EC 2.7.7.58) [enterobactin] siderophore
fig|562.77008.peg.2926	0.462198	0.000500375	NA	NA	NA	NA
fig|562.77008.peg.1680	0.461299	0.00847738	NA	NA	NA	NA
fig|562.77008.peg.1979	0.459831	0.0194286	NA	NA	NA	NA
fig|562.77008.peg.1214	0.455403	0.00623927	NA	NA	NA	NA
fig|562.77008.peg.2380	0.449449	0.0280991	NA	NA	NA	NA
fig|562.77008.peg.4126	0.44845	0.0447941	NA	NA	NA	NA
fig|562.77008.peg.3940	0.447817	0.030223	Carbohydrates	Central carbohydrate metabolism	Glyoxylate bypass	Citrate synthase (si) (EC 2.3.3.1)
fig|562.77008.peg.597	0.447653	0.0104679	NA	NA	NA	NA
fig|562.77008.peg.339	0.445266	0.0228219	DNA Metabolism	DNA repair	DNA repair, bacterial RecFOR pathway	DNA recombination and repair protein RecF
fig|562.77008.peg.711	0.445203	0.0190574	Protein Metabolism	Protein folding	Peptidyl-prolyl cis-trans isomerase	Peptidyl-prolyl cis-trans isomerase PpiA precursor (EC 5.2.1.8)
fig|562.77008.peg.2655	0.442364	0.01408	NA	NA	NA	NA
fig|562.77008.peg.1983	0.441858	0.0197139	NA	NA	NA	NA
fig|562.77008.peg.3928	0.441704	0.0224746	NA	NA	NA	NA
fig|562.77008.peg.316	0.440311	0.0227338	Cell Wall and Capsule	Cell Wall and Capsule - no subcategory	UDP-N-acetylmuramate from Fructose-6-phosphate Biosynthesis	Glucosamine-1-phosphate N-acetyltransferase (EC 2.3.1.157)
fig|562.77008.peg.647	0.43858	0.00325407	NA	NA	NA	NA
fig|562.77008.peg.3864	0.43651	0.0128894	NA	NA	NA	NA
fig|562.77008.peg.225	0.435178	0.0407065	Amino Acids and Derivatives	Lysine, threonine, methionine, and cysteine	Methionine Biosynthesis	5-methyltetrahydropteroyltriglutamate--homocysteine methyltransferase (EC 2.1.1.14)
fig|562.77008.peg.1035	0.434377	0.0210424	NA	NA	NA	NA
fig|562.77008.peg.4477	0.43249	0.0135975	Amino Acids and Derivatives	Aromatic amino acids and derivatives	Chorismate: Intermediate for synthesis of Tryptophan, PAPA antibiotics, PABA, 3-hydroxyanthranilate and more.	Anthranilate phosphoribosyltransferase (EC 2.4.2.18)
fig|562.77008.peg.4478	0.431287	0.0264579	Amino Acids and Derivatives	Aromatic amino acids and derivatives	Chorismate: Intermediate for synthesis of Tryptophan, PAPA antibiotics, PABA, 3-hydroxyanthranilate and more.	Anthranilate synthase, aminase component (EC 4.1.3.27)
fig|562.77008.peg.2632	0.430857	0.0244446	Respiration	Electron donating reactions	Na(+)-translocating NADH-quinone oxidoreductase and rnf-like group of electron transport complexes	Electron transport complex protein RnfG
fig|562.77008.peg.4476	0.42919	0.00274081	Amino Acids and Derivatives	Aromatic amino acids and derivatives	Chorismate: Intermediate for synthesis of Tryptophan, PAPA antibiotics, PABA, 3-hydroxyanthranilate and more.	Indole-3-glycerol phosphate synthase (EC 4.1.1.48)
fig|562.77008.peg.393	0.429109	0.0484402	RNA Metabolism	RNA processing and modification	RNA methylation	tRNA (guanosine(18)-2'-O)-methyltransferase (EC 2.1.1.34)
fig|562.77008.peg.3307	0.428557	0.0140539	NA	NA	NA	NA
fig|562.77008.peg.373	0.427544	0.0302071	NA	NA	NA	NA
fig|562.77008.peg.1560	0.426179	0.030223	Protein Metabolism	Protein folding	Protein chaperones	Heat shock protein GrpE
fig|562.77008.peg.1613	0.42523	0.0396324	NA	NA	NA	NA
fig|562.77008.peg.3171	0.423201	0.00169772	NA	NA	NA	NA
fig|562.77008.peg.3699	0.423113	0.0124222	NA	NA	NA	NA
fig|562.77008.peg.432	0.422105	0.0137094	NA	NA	NA	NA
fig|562.77008.peg.2654	0.422041	0.0400444	Regulation and Cell signaling	Regulation and Cell signaling - no subcategory	Orphan regulatory proteins	Sensory histidine kinase in two-component regulatory system with RstA
fig|562.77008.peg.3626	0.421266	0.0116255	NA	NA	NA	NA
fig|562.77008.peg.2023	0.415709	0.0444578	NA	NA	NA	NA
fig|562.77008.peg.3373	0.415227	0.00420032	Iron acquisition and metabolism	Siderophores	Siderophore Aerobactin	Ferric hydroxamate ABC transporter (TC 3.A.1.14.3), permease component FhuB
fig|562.77008.peg.870	0.400246	0.0113141	NA	NA	NA	NA
fig|562.77008.peg.1388	0.399143	0.00817784	Fatty Acids, Lipids, and Isoprenoids	Isoprenoids	Nonmevalonate Branch of Isoprenoid Biosynthesis	2-C-methyl-D-erythritol 4-phosphate cytidylyltransferase (EC 2.7.7.60)
fig|562.77008.peg.2545	0.398206	0.00904044	Protein Metabolism	Protein biosynthesis	tRNA aminoacylation, Phe	Phenylalanyl-tRNA synthetase alpha chain (EC 6.1.1.20)
fig|562.77008.peg.2916	0.396034	0.0309248	NA	NA	NA	NA
fig|562.77008.peg.1309	0.385741	0.00477372	DNA Metabolism	DNA repair	DNA repair, bacterial RecBCD pathway	Exodeoxyribonuclease V beta chain (EC 3.1.11.5)
fig|562.77008.peg.2381	0.385279	0.0290324	NA	NA	NA	NA
fig|562.77008.peg.241	0.38235	0.0285982	NA	NA	NA	NA
fig|562.77008.peg.4424	0.380787	0.0195179	Protein Metabolism	Protein biosynthesis	Translation termination factors bacterial	Peptide chain release factor 1
fig|562.77008.peg.1142	0.378554	0.0306372	NA	NA	NA	NA
fig|562.77008.peg.1390	0.378213	0.0327603	NA	NA	NA	NA
fig|562.77008.peg.961	0.376243	0.0470435	NA	NA	NA	NA
fig|562.77008.peg.1212	0.376158	0.0202043	NA	NA	NA	NA
fig|562.77008.peg.4059	0.373264	0.0448451	NA	NA	NA	NA
fig|562.77008.peg.1042	0.370108	0.00963261	NA	NA	NA	NA
fig|562.77008.peg.207	0.369466	0.0120952	NA	NA	NA	NA
fig|562.77008.peg.215	0.369441	0.0400444	DNA Metabolism	DNA Metabolism - no subcategory	YcfH	Deoxyribonuclease TatD
fig|562.77008.peg.3200	0.363276	0.0330696	Amino Acids and Derivatives	Alanine, serine, and glycine	Glycine and Serine Utilization	Phosphoserine phosphatase (EC 3.1.3.3)
fig|562.77008.peg.2448	0.359925	0.0479332	DNA Metabolism	DNA repair	DNA repair, bacterial DinG and relatives	DinG family ATP-dependent helicase YoaA
fig|562.77008.peg.673	0.35623	0.0164765	NA	NA	NA	NA
fig|562.77008.peg.1307	0.351295	0.0135358	DNA Metabolism	DNA repair	DNA repair, bacterial RecBCD pathway	Exodeoxyribonuclease V gamma chain (EC 3.1.11.5)
fig|562.77008.peg.1292	0.350987	0.0161182	NA	NA	NA	NA
fig|562.77008.peg.3243	0.348768	0.00904044	NA	NA	NA	NA
fig|562.77008.peg.1392	0.348355	0.0444578	Membrane Transport	Membrane Transport - no subcategory	Ton and Tol transport systems	Protein-L-isoaspartate O-methyltransferase (EC 2.1.1.77)
fig|562.77008.peg.3861	0.342365	0.0280991	NA	NA	NA	NA
fig|562.77008.peg.797	0.341893	0.0423876	NA	NA	NA	NA
fig|562.77008.peg.3302	0.341059	0.00736667	NA	NA	NA	NA
fig|562.77008.peg.3819	0.337616	0.0477074	Amino Acids and Derivatives	Aromatic amino acids and derivatives	Chorismate: Intermediate for synthesis of Tryptophan, PAPA antibiotics, PABA, 3-hydroxyanthranilate and more.	Isochorismate synthase (EC 5.4.4.2)
fig|562.77008.peg.1383	0.329935	0.0202043	Amino Acids and Derivatives	Lysine, threonine, methionine, and cysteine	Cysteine Biosynthesis	Sulfate adenylyltransferase subunit 2 (EC 2.7.7.4)
fig|562.77008.peg.3303	0.326138	0.0129702	NA	NA	NA	NA
fig|562.77008.peg.2927	0.326025	0.0127246	Stress Response	Stress Response - no subcategory	Hfl operon	HflK protein
fig|562.77008.peg.851	0.317217	0.0422723	Amino Acids and Derivatives	Glutamine, glutamate, aspartate, asparagine; ammonia assimilation	Glutamine, Glutamate, Aspartate and Asparagine Biosynthesis	Glutamate synthase [NADPH] small chain (EC 1.4.1.13)
fig|562.77008.peg.2092	0.316971	0.0127246	NA	NA	NA	NA
fig|562.77008.peg.586	0.315655	0.0444578	NA	NA	NA	NA
fig|562.77008.peg.1404	0.313666	0.0470435	DNA Metabolism	DNA repair	DNA repair system including RecA, MutS and a hypothetical protein	DNA mismatch repair protein MutS
fig|562.77008.peg.213	0.306796	0.0317352	NA	NA	NA	NA
fig|562.77008.peg.1302	0.306036	0.0488658	Cofactors, Vitamins, Prosthetic Groups, Pigments	Folate and pterines	Folate Biosynthesis	Thymidylate synthase (EC 2.1.1.45)
fig|562.77008.peg.4495	0.295466	0.0432725	NA	NA	NA	NA
fig|562.77008.peg.65	0.291405	0.0400444	Amino Acids and Derivatives	Lysine, threonine, methionine, and cysteine	Lysine Biosynthesis DAP Pathway	Aspartokinase (EC 2.7.2.4)
fig|562.77008.peg.1299	0.288326	0.0466805	NA	NA	NA	NA
fig|562.77008.peg.1300	0.259098	0.0369687	NA	NA	NA	NA
fig|562.77008.peg.4264	-4.13624	3.17617e-06	Membrane Transport	Protein secretion system, Type VIII (Extracellular nucleation/precipitation pathway, ENP)	Curli production	Curli production assembly/transport component CsgF
fig|562.77008.peg.563	-3.79841	0.00828188	NA	NA	NA	NA
fig|562.77008.peg.557	-3.22635	0.00959697	Stress Response	Periplasmic Stress	Periplasmic Acid Stress Response in Enterobacteria	Transcriptional activator GadE
fig|562.77008.peg.558	-3.0589	0.0368289	Stress Response	Periplasmic Stress	Periplasmic Acid Stress Response in Enterobacteria	Membrane transporter HdeD, H-NS repressed
fig|562.77008.peg.561	-2.77802	0.0164765	Stress Response	Periplasmic Stress	Periplasmic Acid Stress Response in Enterobacteria	Chaperone HdeA
fig|562.77008.peg.4265	-2.39227	0.00678455	Membrane Transport	Protein secretion system, Type VIII (Extracellular nucleation/precipitation pathway, ENP)	Curli production	Curli production assembly/transport component CsgE
fig|562.77008.peg.4266	-2.0535	0.00355162	Membrane Transport	Protein secretion system, Type VIII (Extracellular nucleation/precipitation pathway, ENP)	Curli production	Transcriptional regulator CsgD for 2nd curli operon
fig|562.77008.peg.4269	-1.95296	0.0197139	Membrane Transport	Protein secretion system, Type VIII (Extracellular nucleation/precipitation pathway, ENP)	Curli production	Minor curlin subunit CsgB, nucleation component of curlin monomers
fig|562.77008.peg.4303	-1.71421	0.000796193	NA	NA	NA	NA
fig|562.77008.peg.555	-1.69124	0.0457425	NA	NA	NA	NA
fig|562.77008.peg.4263	-1.64701	0.000144584	Membrane Transport	Protein secretion system, Type VIII (Extracellular nucleation/precipitation pathway, ENP)	Curli production	Curli production assembly/transport component CsgG
fig|562.77008.peg.4372	-1.56494	1.05217e-05	NA	NA	NA	NA
fig|562.77008.peg.802	-1.42843	2.27763e-06	NA	NA	NA	NA
fig|562.77008.peg.982	-1.42186	1.66124e-07	NA	NA	NA	NA
fig|562.77008.peg.2820	-1.3779	5.96573e-11	Carbohydrates	Central carbohydrate metabolism	Pyruvate metabolism II: acetyl-CoA, acetogenesis from pyruvate	Acetate permease ActP (cation/acetate symporter)
fig|562.77008.peg.2351	-1.29394	0.0113141	NA	NA	NA	NA
fig|562.77008.peg.800	-1.27293	2.9279e-05	NA	NA	NA	NA
fig|562.77008.peg.2065	-1.24822	0.000442335	NA	NA	NA	NA
fig|562.77008.peg.4800	-1.22147	0.00169772	Protein Metabolism	Protein biosynthesis	Ribosome activity modulation	Stationary-phase-induced ribosome-associated protein
fig|562.77008.peg.467	-1.21205	4.39124e-06	Carbohydrates	Central carbohydrate metabolism	Methylglyoxal Metabolism	Aldehyde dehydrogenase B (EC 1.2.1.22)
fig|562.77008.peg.4305	-1.18591	0.0105429	Motility and Chemotaxis	Flagellar motility in Prokaryota	Flagellar motility	Flagellar basal-body rod modification protein FlgD
fig|562.77008.peg.801	-1.18395	6.38271e-05	NA	NA	NA	NA
fig|562.77008.peg.2821	-1.18044	5.80277e-07	NA	NA	NA	NA
fig|562.77008.peg.4819	-1.15335	6.30493e-16	NA	NA	NA	NA
fig|562.77008.peg.3824	-1.14574	0.00210946	Stress Response	Stress Response - no subcategory	Carbon Starvation	Carbon starvation protein A
fig|562.77008.peg.3340	-1.14507	0.00335062	Respiration	Electron donating reactions	Respiratory dehydrogenases 1	Glucose dehydrogenase, PQQ-dependent (EC 1.1.5.2)
fig|562.77008.peg.4099	-1.11828	0.00284847	NA	NA	NA	NA
fig|562.77008.peg.4094	-1.11074	0.00192087	Stress Response	Osmotic stress	Osmoregulation	Aquaporin Z
fig|562.77008.peg.490	-1.10269	1.66805e-09	NA	NA	NA	NA
fig|562.77008.peg.799	-1.10063	0.001289	NA	NA	NA	NA
fig|562.77008.peg.2862	-1.09891	0.00127609	NA	NA	NA	NA
fig|562.77008.peg.2075	-1.08952	0.00120893	NA	NA	NA	NA
fig|562.77008.peg.622	-1.0789	1.03995e-06	Carbohydrates	Sugar alcohols	Glycerol and Glycerol-3-phosphate Uptake and Utilization	Glycerol-3-phosphate ABC transporter, permease protein UgpE (TC 3.A.1.1.3)
fig|562.77008.peg.1477	-1.05363	0.00142358	NA	NA	NA	NA
fig|562.77008.peg.3587	-1.02287	0.00639136	Carbohydrates	Organic acids	Methylcitrate cycle	2-methylcitrate dehydratase (EC 4.2.1.79)
fig|562.77008.peg.4798	-1.01515	0.00249441	Cofactors, Vitamins, Prosthetic Groups, Pigments	Folate and pterines	5-FCL-like protein	Alcohol dehydrogenase (EC 1.1.1.1)
fig|562.77008.peg.3639	-1.01021	7.23973e-05	NA	NA	NA	NA
fig|562.77008.peg.3957	-1.00178	0.000127638	NA	NA	NA	NA
fig|562.77008.peg.4307	-0.99511	0.0276428	NA	NA	NA	NA
fig|562.77008.peg.2276	-0.975828	0.00296222	NA	NA	NA	NA
fig|562.77008.peg.4117	-0.971388	0.0101832	Cofactors, Vitamins, Prosthetic Groups, Pigments	NAD and NADP	NAD and NADP cofactor biosynthesis global	Nicotinamidase family protein YcaC
fig|562.77008.peg.621	-0.964377	0.000188853	Carbohydrates	Sugar alcohols	Glycerol and Glycerol-3-phosphate Uptake and Utilization	Glycerol-3-phosphate ABC transporter, permease protein UgpA (TC 3.A.1.1.3)
fig|562.77008.peg.4818	-0.9573	0.00386375	NA	NA	NA	NA
fig|562.77008.peg.4968	-0.955818	2.73981e-12	Stress Response	Stress Response - no subcategory	Universal stress protein family	Universal stress protein F
fig|562.77008.peg.2022	-0.952642	0.0189773	NA	NA	NA	NA
fig|562.77008.peg.2599	-0.952569	0.00312994	NA	NA	NA	NA
fig|562.77008.peg.4306	-0.951702	0.0144768	NA	NA	NA	NA
fig|562.77008.peg.4190	-0.947875	0.0422723	NA	NA	NA	NA
fig|562.77008.peg.1726	-0.946753	0.0230245	NA	NA	NA	NA
fig|562.77008.peg.1993	-0.93163	0.00454	NA	NA	NA	NA
fig|562.77008.peg.3955	-0.928883	2.57909e-06	Respiration	Electron accepting reactions	Terminal cytochrome d ubiquinol oxidases	Cytochrome d ubiquinol oxidase subunit I (EC 1.10.3.-)
fig|562.77008.peg.3628	-0.922496	0.00101446	NA	NA	NA	NA
fig|562.77008.peg.3213	-0.920547	0.000127638	NA	NA	NA	NA
fig|562.77008.peg.620	-0.919622	3.86139e-05	NA	NA	NA	NA
fig|562.77008.peg.4408	-0.913482	0.00796298	NA	NA	NA	NA
fig|562.77008.peg.4308	-0.911792	0.00537903	NA	NA	NA	NA
fig|562.77008.peg.1629	-0.902261	0.00785855	Carbohydrates	Carbohydrates - no subcategory	Unknown sugar utilization (cluster yphABCDEFG)	Inner membrane protein YphA
fig|562.77008.peg.2287	-0.899704	0.00420032	NA	NA	NA	NA
fig|562.77008.peg.3956	-0.89768	2.11185e-05	Respiration	Electron accepting reactions	Terminal cytochrome d ubiquinol oxidases	Cytochrome d ubiquinol oxidase subunit II (EC 1.10.3.-)
fig|562.77008.peg.3633	-0.893551	0.0148959	NA	NA	NA	NA
fig|562.77008.peg.1325	-0.878892	0.00236131	Carbohydrates	Monosaccharides	L-fucose utilization	Fucose permease
fig|562.77008.peg.2272	-0.878026	0.000835455	NA	NA	NA	NA
fig|562.77008.peg.486	-0.876411	2.57909e-06	NA	NA	NA	NA
fig|562.77008.peg.2749	-0.872982	3.17617e-06	Carbohydrates	Central carbohydrate metabolism	Glyoxylate bypass	Malate synthase (EC 2.3.3.9)
fig|562.77008.peg.858	-0.866918	0.000127638	NA	NA	NA	NA
fig|562.77008.peg.1721	-0.857948	0.00233305	Carbohydrates	Central carbohydrate metabolism	Pentose phosphate pathway	Transaldolase (EC 2.2.1.2)
fig|562.77008.peg.1131	-0.848396	6.18325e-05	NA	NA	NA	NA
fig|562.77008.peg.4229	-0.84628	1.03995e-06	NA	NA	NA	NA
fig|562.77008.peg.3958	-0.838555	0.000366156	NA	NA	NA	NA
fig|562.77008.peg.626	-0.836019	0.0140539	Stress Response	Oxidative stress	Glutathione: Biosynthesis and gamma-glutamyl cycle	Gamma-glutamyltranspeptidase (EC 2.3.2.2)
fig|562.77008.peg.4090	-0.835198	0.0380017	NA	NA	NA	NA
fig|562.77008.peg.2015	-0.833772	0.000176652	Nucleosides and Nucleotides	Pyrimidines	pyrimidine conversions	Cytidine deaminase (EC 3.5.4.5)
fig|562.77008.peg.489	-0.830606	0.000115952	NA	NA	NA	NA
fig|562.77008.peg.2986	-0.826271	0.00111119	NA	NA	NA	NA
fig|562.77008.peg.937	-0.826098	7.16439e-05	Carbohydrates	Monosaccharides	D-galactarate, D-glucarate and D-glycerate catabolism - gjo	D-galactarate dehydratase (EC 4.2.1.42)
fig|562.77008.peg.3898	-0.825412	4.85951e-05	NA	NA	NA	NA
fig|562.77008.peg.2343	-0.824246	0.0155956	Carbohydrates	Di- and oligosaccharides	Trehalose Biosynthesis	Alpha,alpha-trehalose-phosphate synthase [UDP-forming] (EC 2.4.1.15)
fig|562.77008.peg.2527	-0.819786	0.0127246	NA	NA	NA	NA
fig|562.77008.peg.1781	-0.818894	0.0282734	NA	NA	NA	NA
fig|562.77008.peg.3194	-0.81604	3.12163e-05	Nucleosides and Nucleotides	Pyrimidines	pyrimidine conversions	Thymidine phosphorylase (EC 2.4.2.4)
fig|562.77008.peg.346	-0.815203	0.0116499	Carbohydrates	Monosaccharides	D-galactonate catabolism	2-dehydro-3-deoxyphosphogalactonate aldolase (EC 4.1.2.21)
fig|562.77008.peg.2875	-0.808556	0.000530699	NA	NA	NA	NA
fig|562.77008.peg.3585	-0.807728	0.0241351	Carbohydrates	Organic acids	Methylcitrate cycle	Methylisocitrate lyase (EC 4.1.3.30)
fig|562.77008.peg.4923	-0.80708	0.00847414	NA	NA	NA	NA
fig|562.77008.peg.3586	-0.805285	0.00834895	Carbohydrates	Organic acids	Methylcitrate cycle	2-methylcitrate synthase (EC 2.3.3.5)
fig|562.77008.peg.378	-0.804762	0.0311674	NA	NA	NA	NA
fig|562.77008.peg.3588	-0.804321	0.0208867	Carbohydrates	Organic acids	Methylcitrate cycle	Propionate--CoA ligase (EC 6.2.1.17)
fig|562.77008.peg.1476	-0.802571	0.00262821	NA	NA	NA	NA
fig|562.77008.peg.1720	-0.801308	0.0141795	Carbohydrates	Central carbohydrate metabolism	Pentose phosphate pathway	Transketolase (EC 2.2.1.1)
fig|562.77008.peg.1994	-0.800934	0.0244437	NA	NA	NA	NA
fig|562.77008.peg.1218	-0.798093	0.00732012	NA	NA	NA	NA
fig|562.77008.peg.3825	-0.79591	0.00233305	NA	NA	NA	NA
fig|562.77008.peg.2031	-0.795618	0.0195179	NA	NA	NA	NA
fig|562.77008.peg.999	-0.794821	0.00525578	Amino Acids and Derivatives	Arginine; urea cycle, polyamines	Putrescine utilization pathways	Putrescine aminotransferase (EC 2.6.1.82)
fig|562.77008.peg.1599	-0.792918	0.006172	RNA Metabolism	Transcription	Transcription initiation, bacterial sigma factors	Sigma factor RpoE negative regulatory protein RseA
fig|562.77008.peg.831	-0.791913	0.0419153	NA	NA	NA	NA
fig|562.77008.peg.2750	-0.785505	0.000442335	Carbohydrates	Central carbohydrate metabolism	Glyoxylate bypass	Isocitrate lyase (EC 4.1.3.1)
fig|562.77008.peg.2620	-0.781335	6.62265e-05	NA	NA	NA	NA
fig|562.77008.peg.1890	-0.7799	0.0283334	NA	NA	NA	NA
fig|562.77008.peg.2346	-0.777731	0.0317917	NA	NA	NA	NA
fig|562.77008.peg.978	-0.774504	1.64678e-08	Carbohydrates	Monosaccharides	D-Galacturonate and D-Glucuronate Utilization	Hexuronate transporter
fig|562.77008.peg.4294	-0.773558	0.000800871	Stress Response	Oxidative stress	Glutathione: Redox cycle	Glutaredoxin 2
fig|562.77008.peg.2497	-0.771651	0.00639136	Amino Acids and Derivatives	Glutamine, glutamate, aspartate, asparagine; ammonia assimilation	Glutamine, Glutamate, Aspartate and Asparagine Biosynthesis	NADP-specific glutamate dehydrogenase (EC 1.4.1.4)
fig|562.77008.peg.4841	-0.764027	0.00747455	NA	NA	NA	NA
fig|562.77008.peg.3661	-0.758961	2.40197e-05	NA	NA	NA	NA
fig|562.77008.peg.2000	-0.755184	0.000147974	NA	NA	NA	NA
fig|562.77008.peg.543	-0.750805	0.0105429	Cell Wall and Capsule	Gram-Negative cell wall components	Inner membrane protein YhjD and conserved cluster involved in LPS biosynthesis	Uncharacterized protein YhjG
fig|562.77008.peg.2997	-0.746038	0.00656747	Nucleosides and Nucleotides	Nucleosides and Nucleotides - no subcategory	Ribonucleotide reduction	Ribonucleotide reductase of class III (anaerobic), large subunit (EC 1.17.4.2)
fig|562.77008.peg.2942	-0.742372	0.0372389	NA	NA	NA	NA
fig|562.77008.peg.4205	-0.736428	0.0242339	Respiration	Electron accepting reactions	Terminal cytochrome d ubiquinol oxidases	Cytochrome d ubiquinol oxidase subunit II (EC 1.10.3.-)
fig|562.77008.peg.4280	-0.733387	0.0150167	NA	NA	NA	NA
fig|562.77008.peg.4030	-0.731978	0.0269886	NA	NA	NA	NA
fig|562.77008.peg.623	-0.730257	0.000290072	Carbohydrates	Sugar alcohols	Glycerol and Glycerol-3-phosphate Uptake and Utilization	Glycerol-3-phosphate ABC transporter, ATP-binding protein UgpC (TC 3.A.1.1.3)
fig|562.77008.peg.2067	-0.728905	0.0358893	NA	NA	NA	NA
fig|562.77008.peg.2345	-0.72787	0.0467884	NA	NA	NA	NA
fig|562.77008.peg.1727	-0.720811	0.045304	NA	NA	NA	NA
fig|562.77008.peg.967	-0.72017	0.0172477	NA	NA	NA	NA
fig|562.77008.peg.4782	-0.719577	0.0370135	NA	NA	NA	NA
fig|562.77008.peg.4230	-0.717718	0.00623927	NA	NA	NA	NA
fig|562.77008.peg.3230	-0.707299	0.0087028	Membrane Transport	Uni- Sym- and Antiporters	NhaA, NhaD and Sodium-dependent phosphate transporters	Na+/H+ antiporter NhaA type
fig|562.77008.peg.1080	-0.704893	0.0181323	NA	NA	NA	NA
fig|562.77008.peg.1637	-0.704359	0.0158292	NA	NA	NA	NA
fig|562.77008.peg.3634	-0.69741	0.0302314	NA	NA	NA	NA
fig|562.77008.peg.223	-0.697067	0.000215336	Nucleosides and Nucleotides	Pyrimidines	pyrimidine conversions	Uridine phosphorylase (EC 2.4.2.3)
fig|562.77008.peg.488	-0.692087	0.000476928	NA	NA	NA	NA
fig|562.77008.peg.87	-0.69092	0.0313914	NA	NA	NA	NA
fig|562.77008.peg.2751	-0.690812	0.000779103	Carbohydrates	Central carbohydrate metabolism	Glyoxylate bypass	Isocitrate dehydrogenase phosphatase (EC 2.7.11.5)/kinase (EC 3.1.3.-)
fig|562.77008.peg.1854	-0.686087	0.0423876	Stress Response	Oxidative stress	Glutathione: Non-redox reactions	Probable glutathione S-transferase (EC 2.5.1.18), YfcG homolog
fig|562.77008.peg.1598	-0.684456	0.0432189	RNA Metabolism	Transcription	Transcription initiation, bacterial sigma factors	RNA polymerase sigma factor RpoE
fig|562.77008.peg.3154	-0.684331	0.00396352	NA	NA	NA	NA
fig|562.77008.peg.3195	-0.681083	0.000215336	Carbohydrates	Monosaccharides	Deoxyribose and Deoxynucleoside Catabolism	Phosphopentomutase (EC 5.4.2.7)
fig|562.77008.peg.2061	-0.67672	0.00142158	NA	NA	NA	NA
fig|562.77008.peg.4002	-0.671633	0.00191609	NA	NA	NA	NA
fig|562.77008.peg.538	-0.670506	0.00127609	NA	NA	NA	NA
fig|562.77008.peg.1479	-0.667241	0.0203191	NA	NA	NA	NA
fig|562.77008.peg.2988	-0.663926	0.0410846	NA	NA	NA	NA
fig|562.77008.peg.1400	-0.663204	0.010081	NA	NA	NA	NA
fig|562.77008.peg.4903	-0.660603	0.0244446	NA	NA	NA	NA
fig|562.77008.peg.347	-0.660564	0.0113141	Miscellaneous	Miscellaneous - no subcategory	Muconate lactonizing enzyme family	Galactonate dehydratase (EC 4.2.1.6)
fig|562.77008.peg.2520	-0.659629	0.00893575	NA	NA	NA	NA
fig|562.77008.peg.3229	-0.657974	0.0141795	NA	NA	NA	NA
fig|562.77008.peg.3188	-0.655669	0.0152871	NA	NA	NA	NA
fig|562.77008.peg.968	-0.64998	0.041447	NA	NA	NA	NA
fig|562.77008.peg.4902	-0.645862	0.014641	Amino Acids and Derivatives	Arginine; urea cycle, polyamines	Putrescine utilization pathways	4-aminobutyraldehyde dehydrogenase (EC 1.2.1.19)
fig|562.77008.peg.2594	-0.645234	0.0194286	NA	NA	NA	NA
fig|562.77008.peg.3277	-0.642691	0.00496022	Carbohydrates	Monosaccharides	L-Arabinose utilization	L-arabinose isomerase (EC 5.3.1.4)
fig|562.77008.peg.86	-0.640687	0.00818962	Stress Response	Stress Response - no subcategory	Universal stress protein family	Universal stress protein D
fig|562.77008.peg.2987	-0.638426	0.0132334	NA	NA	NA	NA
fig|562.77008.peg.450	-0.637407	0.00257441	NA	NA	NA	NA
fig|562.77008.peg.4906	-0.631592	0.00516363	NA	NA	NA	NA
fig|562.77008.peg.161	-0.628679	0.0108499	Respiration	Electron donating reactions	Formate dehydrogenase	Formate dehydrogenase O gamma subunit (EC 1.2.1.2)
fig|562.77008.peg.1239	-0.627663	0.000146848	NA	NA	NA	NA
fig|562.77008.peg.2313	-0.627087	0.0280991	Carbohydrates	Di- and oligosaccharides	Maltose and Maltodextrin Utilization	Cytoplasmic alpha-amylase (EC 3.2.1.1)
fig|562.77008.peg.3278	-0.62702	0.0117166	Carbohydrates	Monosaccharides	L-Arabinose utilization	Ribulokinase (EC 2.7.1.16)
fig|562.77008.peg.4231	-0.618191	0.030223	NA	NA	NA	NA
fig|562.77008.peg.2026	-0.617195	0.00346815	Stress Response	Osmotic stress	Osmoprotectant ABC transporter YehZYXW of Enterobacteriales	Osmoprotectant ABC transporter binding protein YehZ
fig|562.77008.peg.3691	-0.615903	0.000443557	DNA Metabolism	DNA Metabolism - no subcategory	DNA structural proteins, bacterial	DNA-binding protein HU-beta
fig|562.77008.peg.4418	-0.613257	0.00169772	NA	NA	NA	NA
fig|562.77008.peg.1069	-0.612949	0.030326	NA	NA	NA	NA
fig|562.77008.peg.4317	-0.604537	0.00493444	NA	NA	NA	NA
fig|562.77008.peg.82	-0.604004	0.0124769	Stress Response	Osmotic stress	Osmoregulation	Glycerol uptake facilitator protein
fig|562.77008.peg.4921	-0.596663	0.027931	Stress Response	Detoxification	Tellurite resistance: Chromosomal determinants	FIG005189: putative transferase clustered with tellurite resistance proteins TehA/TehB
fig|562.77008.peg.4917	-0.592602	0.0119988	Stress Response	Detoxification	Tellurite resistance: Chromosomal determinants	Uncharacterized membrane lipoprotein clustered with tellurite resistance proteins TehA/TehB
fig|562.77008.peg.4453	-0.591425	0.030223	Secondary Metabolism	Aromatic amino acids and derivatives	Cinnamic Acid Degradation	Acetaldehyde dehydrogenase (EC 1.2.1.10)
fig|562.77008.peg.1401	-0.590803	0.0227338	NA	NA	NA	NA
fig|562.77008.peg.4339	-0.590692	0.00121256	NA	NA	NA	NA
fig|562.77008.peg.2907	-0.587811	0.0380017	NA	NA	NA	NA
fig|562.77008.peg.2024	-0.586439	0.00732012	Carbohydrates	Fermentation	Fermentations: Mixed acid	D-lactate dehydrogenase (EC 1.1.1.28)
fig|562.77008.peg.2784	-0.579714	0.0127246	Carbohydrates	Di- and oligosaccharides	Maltose and Maltodextrin Utilization	Maltoporin (maltose/maltodextrin high-affinity receptor, phage lambda receptor protein)
fig|562.77008.peg.4274	-0.573367	0.0130891	NA	NA	NA	NA
fig|562.77008.peg.1991	-0.57124	0.00185588	NA	NA	NA	NA
fig|562.77008.peg.1077	-0.571211	0.0382076	NA	NA	NA	NA
fig|562.77008.peg.2534	-0.569568	0.00931889	Protein Metabolism	Protein processing and modification	Protein deglycation	Ribulosamine/erythrulosamine 3-kinase potentially involved in protein deglycation
fig|562.77008.peg.160	-0.569184	0.0146463	Respiration	Electron donating reactions	Formate dehydrogenase	Formate dehydrogenase O beta subunit (EC 1.2.1.2)
fig|562.77008.peg.4491	-0.568353	0.00321789	Carbohydrates	Organic acids	Methylcitrate cycle	2-methylisocitrate dehydratase (EC 4.2.1.99)
fig|562.77008.peg.83	-0.553893	0.00468433	Carbohydrates	Sugar alcohols	Glycerol and Glycerol-3-phosphate Uptake and Utilization	Glycerol kinase (EC 2.7.1.30)
fig|562.77008.peg.4116	-0.553859	0.0161182	NA	NA	NA	NA
fig|562.77008.peg.3983	-0.550886	0.0169451	Carbohydrates	Central carbohydrate metabolism	Pentose phosphate pathway	6-phosphogluconolactonase (EC 3.1.1.31)
fig|562.77008.peg.4009	-0.549745	0.0491021	NA	NA	NA	NA
fig|562.77008.peg.2341	-0.548779	0.0119727	NA	NA	NA	NA
fig|562.77008.peg.2339	-0.540679	0.0400444	NA	NA	NA	NA
fig|562.77008.peg.4964	-0.538613	0.0124203	NA	NA	NA	NA
fig|562.77008.peg.1990	-0.535506	0.00499543	NA	NA	NA	NA
fig|562.77008.peg.1775	-0.52826	0.00216825	Nucleosides and Nucleotides	Purines	Xanthine Metabolism in Bacteria	Na+ dependent nucleoside transporter NupC
fig|562.77008.peg.2910	-0.527712	0.0125752	NA	NA	NA	NA
fig|562.77008.peg.4905	-0.526569	0.0317917	NA	NA	NA	NA
fig|562.77008.peg.3440	-0.520605	0.00942445	NA	NA	NA	NA
fig|562.77008.peg.442	-0.519379	0.00506955	Carbohydrates	Organic acids	Lactate utilization	L-lactate permease
fig|562.77008.peg.3669	-0.519181	0.00838664	NA	NA	NA	NA
fig|562.77008.peg.3850	-0.511052	0.0406344	NA	NA	NA	NA
fig|562.77008.peg.2808	-0.50722	0.0388197	NA	NA	NA	NA
fig|562.77008.peg.4874	-0.507011	0.0294378	NA	NA	NA	NA
fig|562.77008.peg.3730	-0.505199	0.0142253	NA	NA	NA	NA
fig|562.77008.peg.2807	-0.503146	0.0287366	NA	NA	NA	NA
fig|562.77008.peg.1233	-0.49868	0.027931	Nucleosides and Nucleotides	Purines	Xanthine dehydrogenase subunits	Xanthine and CO dehydrogenases maturation factor, XdhC/CoxF family
fig|562.77008.peg.3896	-0.498585	0.0105429	Carbohydrates	Aminosugars	Chitin and N-acetylglucosamine utilization	Glucosamine-6-phosphate deaminase (EC 3.5.99.6)
fig|562.77008.peg.2430	-0.498145	0.000939919	NA	NA	NA	NA
fig|562.77008.peg.2585	-0.496609	0.0380017	Carbohydrates	Central carbohydrate metabolism	Pyruvate metabolism I: anaplerotic reactions, PEP	Pyruvate kinase (EC 2.7.1.40)
fig|562.77008.peg.2780	-0.492842	0.0178717	NA	NA	NA	NA
fig|562.77008.peg.2906	-0.491192	0.0244446	NA	NA	NA	NA
fig|562.77008.peg.2012	-0.489541	0.0328981	NA	NA	NA	NA
fig|562.77008.peg.4336	-0.489301	0.0120952	NA	NA	NA	NA
fig|562.77008.peg.73	-0.483719	0.0192885	Protein Metabolism	Protein biosynthesis	Ribosome LSU bacterial	LSU ribosomal protein L31p
fig|562.77008.peg.984	-0.477699	0.00322321	NA	NA	NA	NA
fig|562.77008.peg.224	-0.477231	0.00155109	NA	NA	NA	NA
fig|562.77008.peg.2615	-0.466969	0.0127246	NA	NA	NA	NA
fig|562.77008.peg.2979	-0.465742	0.0336535	NA	NA	NA	NA
fig|562.77008.peg.1090	-0.460559	0.00748188	Stress Response	Oxidative stress	Glutathione: Non-redox reactions	Uncharacterized GST-like protein yghU associated with glutathionylspermidine synthetase/amidase
fig|562.77008.peg.4273	-0.458151	0.00818962	NA	NA	NA	NA
fig|562.77008.peg.3979	-0.455692	0.0198354	NA	NA	NA	NA
fig|562.77008.peg.2584	-0.454913	0.00171247	NA	NA	NA	NA
fig|562.77008.peg.2911	-0.452241	0.0159729	NA	NA	NA	NA
fig|562.77008.peg.4810	-0.451455	0.0170159	NA	NA	NA	NA
fig|562.77008.peg.2912	-0.450265	0.00959697	NA	NA	NA	NA
fig|562.77008.peg.377	-0.448665	0.0111846	Nucleosides and Nucleotides	Purines	Purine conversions	Adenine deaminase (EC 3.5.4.2)
fig|562.77008.peg.1989	-0.443387	0.0406344	NA	NA	NA	NA
fig|562.77008.peg.1224	-0.442092	0.0127246	NA	NA	NA	NA
fig|562.77008.peg.4171	-0.44064	0.0226907	NA	NA	NA	NA
fig|562.77008.peg.3680	-0.44027	0.00959697	Respiration	Electron accepting reactions	Terminal cytochrome O ubiquinol oxidase	Cytochrome O ubiquinol oxidase subunit III (EC 1.10.3.-)
fig|562.77008.peg.2909	-0.439341	0.0148341	NA	NA	NA	NA
fig|562.77008.peg.1156	-0.438859	0.0135206	Amino Acids and Derivatives	Lysine, threonine, methionine, and cysteine	Methionine Biosynthesis	S-adenosylmethionine synthetase (EC 2.5.1.6)
fig|562.77008.peg.3196	-0.435845	0.00785855	Nucleosides and Nucleotides	Pyrimidines	pyrimidine conversions	Purine nucleoside phosphorylase (EC 2.4.2.1)
fig|562.77008.peg.2976	-0.433921	0.00424361	NA	NA	NA	NA
fig|562.77008.peg.3383	-0.431937	0.0210424	NA	NA	NA	NA
fig|562.77008.peg.3193	-0.431399	0.0117608	Carbohydrates	Monosaccharides	Deoxyribose and Deoxynucleoside Catabolism	Deoxyribose-phosphate aldolase (EC 4.1.2.4)
fig|562.77008.peg.1586	-0.429465	0.0044409	NA	NA	NA	NA
fig|562.77008.peg.3632	-0.426397	0.00701425	Phosphorus Metabolism	Phosphorus Metabolism - no subcategory	Phosphate metabolism	Alkaline phosphatase (EC 3.1.3.1)
fig|562.77008.peg.576	-0.424449	0.00139323	Stress Response	Stress Response - no subcategory	Universal stress protein family	Universal stress protein A
fig|562.77008.peg.296	-0.421529	0.0119736	NA	NA	NA	NA
fig|562.77008.peg.1587	-0.417982	0.0261762	NA	NA	NA	NA
fig|562.77008.peg.4396	-0.416023	0.0339295	NA	NA	NA	NA
fig|562.77008.peg.449	-0.415112	0.0447941	NA	NA	NA	NA
fig|562.77008.peg.1242	-0.412663	0.0234368	Nucleosides and Nucleotides	Purines	Xanthine dehydrogenase subunits	Xanthine dehydrogenase, molybdenum binding subunit (EC 1.17.1.4)
fig|562.77008.peg.818	-0.40496	0.029827	NA	NA	NA	NA
fig|562.77008.peg.3682	-0.398093	0.0193343	Respiration	Electron accepting reactions	Terminal cytochrome O ubiquinol oxidase	Cytochrome O ubiquinol oxidase subunit II (EC 1.10.3.-)
fig|562.77008.peg.4922	-0.392016	0.0285982	NA	NA	NA	NA
fig|562.77008.peg.3999	-0.383467	0.041447	NA	NA	NA	NA
fig|562.77008.peg.3681	-0.376257	0.0445095	Respiration	Electron accepting reactions	Terminal cytochrome O ubiquinol oxidase	Cytochrome O ubiquinol oxidase subunit I (EC 1.10.3.-)
fig|562.77008.peg.4354	-0.374959	0.0116499	NA	NA	NA	NA
fig|562.77008.peg.4109	-0.368034	0.0207974	Amino Acids and Derivatives	Glutamine, glutamate, aspartate, asparagine; ammonia assimilation	Glutamine, Glutamate, Aspartate and Asparagine Biosynthesis	Leucine-responsive regulatory protein, regulator for leucine (or lrp) regulon and high-affinity branched-chain amino acid transport system
fig|562.77008.peg.4335	-0.367969	0.0313278	NA	NA	NA	NA
fig|562.77008.peg.2331	-0.367231	0.0331075	NA	NA	NA	NA
fig|562.77008.peg.1033	-0.349807	0.0331447	NA	NA	NA	NA
fig|562.77008.peg.1860	-0.34661	0.0331447	Amino Acids and Derivatives	Lysine, threonine, methionine, and cysteine	Threonine anaerobic catabolism gene cluster	Acetate kinase (EC 2.7.2.1)
fig|562.77008.peg.2007	-0.317825	0.0322704	Carbohydrates	Di- and oligosaccharides	Lactose and Galactose Uptake and Utilization	Mgl repressor and galactose ultrainduction factor GalS, HTH-type transcriptional regulator
fig|562.77008.peg.3826	-0.310595	0.0300833	NA	NA	NA	NA
fig|562.77008.peg.2431	-0.250413	0.0350611	NA	NA	NA	NA

## Sheet: CARB_all
Category	log2FoldChange	padj
Phosphorus Metabolism	-0.058366	0.0951197
Subcategory
Subsystem
Universal stress protein family	0.164887	5.25292e-05
Role
Universal stress protein G	0.469309	0.00111819
Enterobactin esterase	0.375183	0.0131593
SharedGenes			Category	Subcategory	Subsystem	Role
fig|562.77008.peg.136	0.588297	0.0195639	NA	NA	NA	NA
fig|562.77008.peg.3834	0.458543	0.00316738	Stress Response	Stress Response - no subcategory	Universal stress protein family	Universal stress protein G
fig|562.77008.peg.1575	0.381081	0.0101796	NA	NA	NA	NA
